# Supplementary material for: Organic–Inorganic Hybrid Ladder-like Polysilsesquioxanes as Compatibilized Nanofiller for Nanocomposite Materials
Source: Molecules. 2024 Dec 11;29(24):5832. doi: 10.3390/molecules29245832 (PMC11728607; doi:10.3390/molecules29245832)
Supplement: Supplementary file 1 [file molecules-29-05832-s001.zip]

Archive with 1 entries (1 files):
- molecules-3318926-supplementary.pdf
